# Supplementary material for: An array of signal-specific MoYpd1 isoforms determines full virulence in the pathogenic fungus Magnaporthe oryzae
Source: Commun Biol. 2024 Mar 4;7:265. doi: 10.1038/s42003-024-05941-z (PMC10912366; doi:10.1038/s42003-024-05941-z)
Supplement: Supplementary file 3 — Supplementary Data 1 [file 42003_2024_5941_MOESM3_ESM.xlsx]

## Sheet: Tabelle3
M. oryzae strain	Media	diameter [cm]	diameter [cm]	diameter [cm]	diameter [cm]	diameter [cm]	diameter [cm]	diameter [cm]	diameter [cm]	diameter [cm]	diameter [cm]	diameter [cm]	diameter [cm]
70-15	MM	8	7.9	8	7.7	7.5	7.4	7.4	7.5	6.9	6.8	7.5	7.8
70-15	MM+ KCl [0.4 M]	4.9	4.9	4.8	4.5	4.7	4.7	4.8	5	5	4.6	4.7	4.8
70-15	MM + KCl [0.6 M]	3.5	3.4	3.3	3.5	4	3.6	3.4	3.5	3.5	3.5	3	3.6
70-15	MM + KCl [0.8 M]	1.9	1.8	1.6	1.7	2.6	3	3	3.1	3	3	3	3.3
70-15	MM + Sorbitol [0.4 M]	7	6.9	6.9	6.6	6.9	6.6	7	6.9	7.8	8	7.9	8
70-15	MM + Sorbitol [0.6 M]	6.5	6.5	6.6	6.6	6	5.9	6	6.5	6.8	6.9	6.8	6.6
70-15	MM + Sorbitol [0.8 M]	6	5.2	5.5	5.5	4.8	5.1	4.9	5	5.5	6	6	5.9
70-15	MM+ Fludioxonil [10 µg/ml]	1.5	1.7	2.1	2	1.5	1.5	1	1.5	4	4.2	4.2	4
ΔMoypd1	MM	5.7	5.8	6	6.1	6.6	6.9	6.6	7	7	7.2	7.2	7.2
ΔMoypd1	MM+ KCl [0.4 M]	2.7	2.8	2.5	2.8	2.2	2.5	2.8	2.5	2.2	2.5	2.2	2.6
ΔMoypd1	MM + KCl [0.6 M]	1.9	1.8	2	2	1.5	1.6	1.8	1.5	1.7	2	1.7	1.4
ΔMoypd1	MM + KCl [0.8 M]	1.2	1.4	1.4	1.1	1.2	1.4	0.9	1	1.6	1.7	1.5	1.7
ΔMoypd1	MM + Sorbitol [0.4 M]	4	3.5	4	4	4	4.5	3.6	4.2	4.6	4.8	5	4.9
ΔMoypd1	MM + Sorbitol [0.6 M]	2.5	2.2	2.3	2.3	1.5	2	1.6	1.6	1.5	2.5	2.1	2.5
ΔMoypd1	MM + Sorbitol [0.8 M]	1.8	2	1.9	2.1	2	2.1	2.2	2	2.2	2	2.2	1.9
ΔMoypd1	MM+ Fludioxonil [10 µg/ml]	3	3.2	3.3	3.6	3.5	4.3	3.6	4	3.9	4.1	4.1	4.2
YPD1	MM	6	6.6	6.4	6.4	5.2	6	6	5.7	6.9	6.5	6.8	6.8
YPD1	MM+ KCl [0.4 M]	6.4	6.2	6.4	6.3	6.5	6.3	5.7	6.6	6.2	6.1	6.3	6.2
YPD1	MM + KCl [0.6 M]	5.9	5.5	5.3	5.5	4.3	4.4	4.5	4.4	5	5.1	4.9	5
YPD1	MM + KCl [0.8 M]	3.5	4	3.8	3.6	3.4	3.4	3.2	3.3	4.2	4.1	4.2	4.3
YPD1	MM + Sorbitol [0.4 M]	7.5	7.5	7.5	7.6	6	7.2	7.3	7.5	8.5	8	8.1	8.2
YPD1	MM + Sorbitol [0.6 M]	7.5	7	7.1	7.5	6.3	6.9	6.5	6	6.4	5.6	6.8	6.6
YPD1	MM + Sorbitol [0.8 M]	5.5	5	5.7	5.5	4.1	4.6	4.5	5.2	4.7	4.5	5	5.5
YPD1	MM+ Fludioxonil [10 µg/ml]	4	3.7	4.2	3.6	2.3	2.2	1.9	1.9	3.5	3.3	3.6	3.3
MoYPD1_T0-GFP	MM	6.7	6.8	6.8	6.7	6.6	6.9	6.6	6.8	7.6	7.3	7.9	7.5
MoYPD1_T0-GFP	MM+ KCl [0.4 M]	2.5	2.2	2.5	2.5	2.6	2.5	2.2	2.5	2.7	2.6	2.6	2.5
MoYPD1_T0-GFP	MM + KCl [0.6 M]	1.5	1.9	1.3	1.7	2.3	2.1	2.4	2	2	2	2.6	2.5
MoYPD1_T0-GFP	MM + KCl [0.8 M]	1.4	1.6	1.4	1.3	1.1	1.2	1.2	1	1.8	1	1.5	1.5
MoYPD1_T0-GFP	MM + Sorbitol [0.4 M]	3.6	3.9	4	4	3.7	3.9	3.7	3.8	4.6	4.5	4.5	4.3
MoYPD1_T0-GFP	MM + Sorbitol [0.6 M]	2.4	2.9	2.7	2.8	2.5	2.3	2	2.3	2.4	2	2.1	2
MoYPD1_T0-GFP	MM + Sorbitol [0.8 M]	2	1.7	2.5	1.6	2	2	1.9	2	2	2	1.6	2
MoYPD1_T0-GFP	MM+ Fludioxonil [10 µg/ml]	4.2	4	4	4	2.5	2.5	2.6	2.4	4.7	4.9	4.7	4.6
MoYPD1_T1-GFP	MM	6.4	6.6	6.6	6.3	7.1	6.5	6.8	6.6	7	7.1	7	7.2
MoYPD1_T1-GFP	MM+ KCl [0.4 M]	3	2.6	3	2.9	2	2.1	2.1	2	2.7	2.4	2.3	2.2
MoYPD1_T1-GFP	MM + KCl [0.6 M]	2.1	2	2.2	2.1	1.9	1.6	1.3	1.5	1.7	1.6	1.5	1.5
MoYPD1_T1-GFP	MM + KCl [0.8 M]	1.3	1.5	1.5	1.4	0.7	0	0.8	0	1	1.1	1.4	1
MoYPD1_T1-GFP	MM + Sorbitol [0.4 M]	3.6	3.8	4	3.5	3.3	3.7	3.5	3.6	4.3	4.2	4.5	4.3
MoYPD1_T1-GFP	MM + Sorbitol [0.6 M]	2.4	2.5	2.3	2.3	2.3	2.5	2.6	2	2	2.6	2.2	2.5
MoYPD1_T1-GFP	MM + Sorbitol [0.8 M]	2	2	2	1.9	1.7	1.5	1.6	1.6	2	1.9	2	1.8
MoYPD1_T1-GFP	MM+ Fludioxonil [10 µg/ml]	4	4.2	4.2	4.3	2.7	2.6	2.6	2.8	4.6	4.7	5	4.5
MoYPD1_T2-GFP	MM	5.6	6.3	6.1	6	7	7.2	7.5	7.1	7.2	7	7	7
MoYPD1_T2-GFP	MM+ KCl [0.4 M]	2.2	2.2	2.1	2	2.3	2.2	2.5	2.6	2.3	2.2	2.5	2.5
MoYPD1_T2-GFP	MM + KCl [0.6 M]	1.2	1.6	1.4	1.5	1.7	1.6	1.6	1.5	1.2	1.2	1	1
MoYPD1_T2-GFP	MM + KCl [0.8 M]	0.9	1.2	1	1.2	1.3	1.3	1.1	0	1	0.9	1	0.9
MoYPD1_T2-GFP	MM + Sorbitol [0.4 M]	3.6	4.3	3.7	3.8	4.1	4.2	4	4	4.2	4.2	4.1	4.1
MoYPD1_T2-GFP	MM + Sorbitol [0.6 M]	3.1	2.7	3	3	3	2.7	2.7	2.7	3.9	3.8	3.6	3.6
MoYPD1_T2-GFP	MM + Sorbitol [0.8 M]	1.7	2.2	2	2	2.6	2.5	2.3	2.6	1.7	2	2.5	2
MoYPD1_T2-GFP	MM+ Fludioxonil [10 µg/ml]	2.3	2.6	2.5	2.5	3.2	3.6	3.6	3.6	4	4.5	3.7	3.6
